# Supplementary material for: Assessing the utility of statistical adjustments for imperfect detection in tropical conservation science
Source: J Appl Ecol. 2014 Jun 2;51(4):849–59. doi: 10.1111/1365-2664.12272 (PMC4144333; doi:10.1111/1365-2664.12272)
Supplement: Supplementary file 3 — Table S1. Model selection results for nine species of mammals (Study 1). Table S2. Detection probabilities (P) and standard error for nine species of mammals (Study 1) estimated as a function of survey, and constant through time. Table S3. Candidate model set for estimation of survival probability (S), capture probability (P) and recapture probability (c) (Study 2). Parameters are either constant (.), or dependent on the session (time‐dependent ‐ t). Table S4. Model selection results for Akodon montensis, Delomys sublineatus, Euryoryzomyys russatus and Marmosops incanus (Study 2). Table S5. Estimated capture probabilities (P) and recapture probabilities (c), lower and upper 95% confidence intervals based on most plausible model for Akodon montensis, Delomys sublineatus, Euryoryzomyys russatus and Marmosops incanus (Study 2). n.e. = not estimable due to low capture probabilities Table S6. Bird species‐specific estimates of occupancy, standard deviation and unadjusted estimate of occurrence per forest cover treatment, and overall probability of detection (Study 3). [file JPE-51-849-s003.xlsx]

## Sheet: Table S1
Table S1. Model selection results for nine species of mammals (Study 1).K is the number of parameters in the model; AICc is the modified Akaike information criterion for small sample sizes; ∆i is the difference between the AICc value of Model i and the AICc value of the most parsimonious model; ωi is the Akaike weight of Model i; LogLike is the log-likelihood of the model. Models are ranked by th…
Model	K	AICc	∆i	ωi	LogLike
L.chrysomelas
ψ(dog) p(survey#)	6	148.868	0	0.345068	-66.608
ψ(dog) p(.)	3	149.213	0.344489	0.290469	-71.1448
ψ(dog) p(block)	5	149.933	1.06489	0.202613	-68.7165
ψ(dog) p(season)	4	151.674	2.80573	0.0848494	-71.037
ψ(dog) p(effort)	4	151.868	2.99988	0.0769997	-71.134
C.kuhlii
ψ(dog) p(survey#)	6	151.451	0	0.710777	-67.8993
ψ(dog) p(.)	3	154.586	3.13507	0.148239	-73.8314
ψ(dog) p(block)	5	156.521	5.06975	0.0563445	-72.0103
ψ(dog) p(effort)	4	157.043	5.59243	0.0433863	-73.7217
ψ(dog) p(season)	4	157.144	5.69323	0.0412538	-73.7721
D.aurita
ψ(dog) p(survey#)	6	141.504	0	0.989453	-62.9258
ψ(dog) p(season)	4	151.362	9.8577	0.00715852	-70.8808
ψ(dog) p(block)	5	154.482	12.9777	0.00150428	-70.9908
ψ(dog) p(.)	3	154.668	13.1644	0.00137019	-73.8726
ψ(dog) p(effort)	4	156.627	15.1235	0.000514493	-73.5137
E.barbara
ψ(dog) p(survey#)	6	90.7182	0	0.751518	-37.533
ψ(dog) p(block)	5	93.3082	2.59004	0.205835	-40.4041
ψ(dog) p(.)	3	97.8917	7.17352	0.020808	-45.4843
ψ(dog) p(season)	4	98.4097	7.69156	0.0160598	-44.4049
ψ(dog) p(effort)	4	100.454	9.73556	0.0057795	-45.4269
Leopardus sp.
ψ(dog) p(.)	3	52.6698	0	0.447413	-22.8734
ψ(dog) p(season)	4	53.5957	0.925912	0.281611	-21.9979
ψ(dog) p(effort)	4	54.6764	2.0066	0.164052	-22.5382
ψ(dog) p(survey#)	6	56.2183	3.54852	0.0758851	-20.2831
ψ(dog) p(block)	5	58.0063	5.33644	0.0310396	-22.7531
P.cancrivorus
ψ(dog) p(survey#)	6	134.779	0	0.465093	-59.5634
ψ(dog) p(.)	3	135.419	0.640108	0.337708	-64.248
ψ(dog) p(season)	4	137.69	2.91118	0.108489	-64.0451
ψ(dog) p(effort)	4	138.093	3.31373	0.08871	-64.2464
C.paca
ψ(dog) p(.)	3	65.5289	0	0.347831	-29.3029
ψ(dog) p(effort)	4	66.099	0.570104	0.261561	-28.2495
ψ(dog) p(block)	5	66.6402	1.11138	0.199543	-27.0701
ψ(dog) p(season)	4	66.8439	1.31508	0.18022	-28.622
ψ(dog) p(survey#)	6	72.4648	6.93595	0.0108454	-28.4063
Cabassous sp.
ψ(dog) p(.)	3	73.8807	0	0.43094	-33.4788
ψ(dog) p(effort)	4	74.558	0.677355	0.307137	-32.479
ψ(dog) p(season)	4	75.3504	1.46968	0.206671	-32.8752
ψ(dog) p(block)	5	78.9836	5.10291	0.0335996	-33.2418
ψ(dog) p(survey#)	6	79.8624	5.98168	0.0216527	-32.1051
C.thous
ψ(dog) p(survey#)	6	142.573	0	0.97824	-63.4602
ψ(dog) p(season)	4	150.184	7.61178	0.0217555	-70.2922
ψ(dog) p(.)	3	167.892	25.3198	3.10684e-06	-80.4847
ψ(dog) p(effort)	4	170.312	27.7392	9.26716e-07	-80.3559
All models included dog record rate as a covariate of occupancy. Covariates of probability of detection included sampling effort, season, spatial block, survey number and an additional null model.

## Sheet: Table S2
Table S2. Detection probabilities (p) and standard error for nine species of mammals (Study1) estimated as a function of survey, and constant through time.
		first ranked model		p constant across surveys
Species	Survey	p	SE	p	SE
L.chrysomelas	1	0.56	0.11	0.6	0.06
	2	0.37	0.11
	3	0.7	0.1
	4	0.79	0.09
C.kuhlii	1	0.6	0.09	0.7	0.04
	2	0.52	0.09
	3	0.82	0.07
	4	0.86	0.07
Leopardus sp.		0.23	0.12	0.23	0.12
D.aurita	1	0.14	0.08	0.43	0.06
	2	0.36	0.1
	3	0.5	0.11
	4	0.81	0.1
E.barbara	1	0.23	0.12	0.29	0.09
	2	0	0
	3	0.6	0.17
	4	0.45	0.16
P.cancrivorus	1	0.14	0.08	0.32	0.07
	2	0.23	0.1
	3	0.46	0.12
	4	0.51	0.13
C.paca		0.27	0.12	0.27	0.12
Cabassous sp.		0.3	0.11	0.3	0.11
C.thous	1	0.58	0.1	0.52	0.06
	2	0.2	0.08
	3	0.95	0.05
	4	0.44	0.1

## Sheet: Table S3
Table S3. Candidate model set for estimation of survival probability (S), capture probability (p) and recapture probability (c) (Study 2). Parameters are either constant (.), or dependent on the session (time dependent - t). Models 5 and 10 assume time dependence in both p and c, but with constant difference between p and c over time. In all models, p and c were assumed constant within primary ca…
	Model	survival probability S	capture probability p	recapture probability c
1	S (.) p = c (.)	constant	constant and equal c	constant and equal p
2	S (.) p (.) c (.)	constant	constant	constant
3	S (.) p = c (t)	constant	time dependent and equal c	time dependent and equal p
4	S (.) p (t) c (t)	constant	time dependent	time dependent
5	S (.) p (t) c (t constant difference)	constant	time dependent with constant difference to c	time dependent with constant difference to p
6	S (t) p = c (.)	time dependent	constant and equal c	constant and equal p
7	S (t) p (.) c (.)	time dependent	constant	constant
8	S (t) p = c (t)	time dependent	time dependent and equal c	time dependent and equal p
9	S (t) p (t) c (t)	time dependent	time dependent	time dependent
10	S (t) p (t) c (t constant difference)	time dependent	time dependent with constant difference to c	time dependent with constant difference to p

## Sheet: Table S4
Table S4. Model selection results for A. montensis, D. sublineatus, E. russatus and M. incanus (Study 2). No. is the model number in Table S3; K is the number of parameters in the model; AICc is the modified Akaike information criterion for small sample sizes; ∆i is the difference between the AICc value of Model i and the AICc value of the most parsimonious model; ωi is the Akaike weight of Model…
No.	Model	K	AICc	∆i	ωi	Dev
A. montensis
10	S (t) p (t) c (t constant difference)	42	4929.9	0	0.768	4640.4
8	S (t) p = c (t)	41	4932.3	2.4	0.232	4644.9
9	S (t) p (t) c (t)	62	4945.3	15.4	<0.001	4612.5
7	S (t) p (.) c (.)	22	4945.6	15.7	<0.001	4698.1
6	S (t) p = c (.)	21	4949.3	19.4	<0.001	4703.9
5	S (.) p (t) c (t constant difference)	23	4977.1	47.2	<0.001	4727.5
3	S (.) p = c (t)	22	4981	51.2	<0.001	4733.6
4	S (.) p (t) c (t)	43	4985.7	55.8	<0.001	4694.1
2	S (.) p (.) c (.)	3	4997.2	67.4	<0.001	4788.5
1	S (.) p = c (.)	2	5001.8	71.9	<0.001	4795.1
D. sublineatus
6	S (t) p = c (.)	21	2505.3	0	0.59	1983.5
7	S (t) p (.) c (.)	22	2507.1	1.8	0.241	1983.1
3	S (.) p = c (t)	22	2509.1	3.8	0.087	1985.1
1	S (.) p = c (.)	2	2511.2	5.9	0.031	2029
5	S (.) p (t) c (t constant difference)	23	2511.2	5.9	0.03	1985.1
2	S (.) p (.) c (.)	3	2512.5	7.3	0.016	2028.3
8	S (t) p = c (t)	41	2515.4	10.1	0.004	1948.8
10	S (t) p (t) c (t constant difference)	42	2517.7	12.4	0.001	1948.8
4	S (.) p (t) c (t)	43	2523.5	18.2	<0.001	1952.2
9	S (t) p (t) c (t)	62	2538.7	33.4	<0.001	1921.3
E. russatus
5	S (.) p (t) c (t constant difference)	23	1961.2	0	0.896	1403.1
2	S (.) p (.) c (.)	3	1965.8	4.6	0.09	1450
3	S (.) p = c (t)	22	1970	8.8	0.011	1414.1
4	S (.) p (t) c (t)	43	1974.1	12.8	0.001	1369.6
10	S (t) p (t) c (t constant difference)	41	1975.5	14.3	0.001	1375.9
7	S (t) p (.) c (.)	22	1978.1	16.9	<0.001	1422.2
1	S (.) p = c (.)	2	1984.3	23.1	<0.001	1470.6
8	S (t) p = c (t)	41	1985.4	24.2	<0.001	1385.7
9	S (t) p (t) c (t)	62	1994.4	33.2	<0.001	1341.8
6	S (t) p = c (.)	21	1995.6	34.3	<0.001	1441.8
M. incanus
8	S (t) p = c (t)	31	968.9	0	0.518	640.2
5	S (.) p (t) c (t constant difference)	23	969.8	0.9	0.328	661.8
3	S (.) p = c (t)	22	971.3	2.4	0.155	665.8
10	S (t) p (t) c (t constant difference)	42	998.4	29.5	<0.001	638.2
4	S (.) p (t) c (t)	43	1002.9	34	<0.001	639.7
2	S (.) p (.) c (.)	3	1020.4	51.5	<0.001	757.8
1	S (.) p = c (.)	2	1026.9	58	<0.001	766.3
7	S (t) p (.) c (.)	22	1031.3	62.4	<0.001	725.8
6	S (t) p = c (.)	21	1035.8	66.9	<0.001	732.8
9	S (t) p (t) c (t)	62	1040.5	71.6	<0.001	612.3

## Sheet: Table S5
Table S5. Estimated capture probabilities (p) and recapture probabilities (c), lower and upper 95% confidence intervals based on most plausible model for A. montensis, D. sublineatus, E. russatus, and M. incanus(Study 2). n.e.= not estimable due to low capture probabilities
Species	most plausible model	Primary capture session	p	Lower 95% CI	Upper 95% CI	c	Lower 95% CI	Upper 95% CI
A. montensis	S (t) p (t) c (t constant difference)	1	0.29	0.21	0.39	0.34	0.25	0.43
		2	0.36	0.29	0.42	0.4	0.34	0.46
		3	0.31	0.25	0.38	0.35	0.29	0.43
		4	0.4	0.33	0.47	0.44	0.37	0.51
		5	0.5	0.42	0.57	0.55	0.47	0.62
		6	0.49	0.4	0.57	0.53	0.45	0.61
		7	0.45	0.38	0.53	0.5	0.43	0.58
		8	0.45	0.35	0.55	0.5	0.4	0.59
		9	0.42	0.33	0.51	0.47	0.38	0.55
		10	0.37	0.27	0.48	0.41	0.31	0.53
		11	0.28	0.21	0.36	0.31	0.24	0.4
		12	0.42	0.32	0.52	0.46	0.37	0.56
		13	0.38	0.3	0.47	0.43	0.34	0.52
		14	0.3	0.2	0.42	0.34	0.24	0.46
		15	0.34	0.23	0.47	0.38	0.27	0.51
		16	0.27	0.19	0.38	0.31	0.22	0.42
		17	0.42	0.33	0.52	0.47	0.38	0.56
		18	0.44	0.34	0.54	0.49	0.39	0.59
		19	0.37	0.26	0.51	0.42	0.29	0.56
		20	0.24	0.15	0.37	0.27	0.17	0.41
		21	0.32	0.18	0.5	0.36	0.22	0.54
D. sublineatus	S (t) p = c (.)	2021-01-01	0.3	0.28	0.33	0.3	0.28	0.33
E. russatus	S (.) p (t) c (t constant difference)	1	0.28	0.18	0.41	0.4	0.28	0.52
		2	0.36	0.26	0.48	0.49	0.38	0.6
		3	0.2	0.13	0.31	0.3	0.2	0.43
		4	0.25	0.16	0.37	0.36	0.25	0.5
		5	0.36	0.24	0.51	0.49	0.35	0.63
		6	0.43	0.29	0.58	0.56	0.42	0.69
		7	0.3	0.18	0.46	0.42	0.28	0.58
		8	0.26	0.14	0.43	0.37	0.22	0.54
		9	0.27	0.15	0.42	0.38	0.24	0.54
		10	0.2	0.08	0.43	0.3	0.13	0.55
		11	0.16	0.08	0.31	0.25	0.13	0.44
		12	0.2	0.12	0.31	0.29	0.19	0.42
		13	0.4	0.28	0.54	0.53	0.41	0.65
		14	0.23	0.12	0.39	0.34	0.2	0.51
		15	0.07	0.02	0.21	0.11	0.04	0.31
		16	0.11	0.05	0.24	0.18	0.08	0.35
		17	0.16	0.09	0.27	0.25	0.15	0.39
		18	0.14	0.06	0.28	0.21	0.1	0.4
		19	0.28	0.15	0.47	0.4	0.24	0.59
		20	0.27	0.16	0.41	0.38	0.25	0.54
		21	0.26	0.13	0.46	0.38	0.21	0.58
M. incanus	S (t) p = c (t)	1	0.48	0.3	0.67	0.48	0.3	0.67
		2	0.25	0.15	0.4	0.25	0.15	0.4
		3	0.17	0.08	0.34	0.17	0.08	0.34
		4	0.54	0.41	0.67	0.54	0.41	0.67
		5	0.52	0.39	0.64	0.52	0.39	0.64
		6	0.51	0.38	0.64	0.51	0.38	0.64
		7	0.17	0.07	0.34	0.17	0.07	0.34
		8	0.23	0.08	0.51	0.23	0.08	0.51
		9	0.36	0.11	0.71	0.36	0.11	0.71
		10	n.e.			n.e.
		11	n.e.			n.e.
		12	0.19	0.09	0.36	0.19	0.09	0.36
		13	0.06	0.02	0.16	0.06	0.02	0.16
		14	0.04	0.01	0.26	0.04	0.01	0.26
		15	0.08	0.02	0.28	0.08	0.02	0.28
		16	0.18	0.07	0.38	0.18	0.07	0.38
		17	0.13	0.05	0.3	0.13	0.05	0.3
		18	0.05	0.01	0.31	0.05	0.01	0.31
		19	0.38	0.08	0.81	0.38	0.08	0.81
		20	0.13	0.02	0.55	0.13	0.02	0.55
		21	n.e.			n.e.

## Sheet: Table S6
Table S6. Bird species specific estimates of occupancy, standard deviation, and unadjusted estimate of occurrence per forest cover treatment, and overall probability of detection (Study 3). Species are ordered by detection probability. Bottom line shows species richness calculated using adjusted and unadjusted measures, as well as mean detection probability for all species.
	10% FC landscape			30% FC landscape			50% FC landscape			90% FC landscape			Prob Detection
	Occupancy	SD	Naive	Occupancy	SD	Naive	Occupancy	SD	Naive	Occupancy	SD	Naive
Platyrinchus mystaceus	0.969645	0.0540236	0.941176	0.990887	0.0318508	1	0.971219	0.0399837	0.947368	0.995213	0.030723	1	0.473171
Conopophaga lineata	0.995557	0.0263326	1	0.991369	0.0287872	1	0.983644	0.0292806	1	0.55434	0.134659	0.5	0.468959
Chiroxiphia caudata	0.97215	0.0519767	0.941176	0.991611	0.0287299	1	0.97227	0.0405132	0.947368	0.995464	0.0308863	1	0.453127
Basileuterus leucoblepharus	0.991304	0.0315125	1	0.849571	0.0859053	0.823529	0.897959	0.064908	0.894737	0.357878	0.129705	0.333333	0.45287
Lepidocolaptes fuscus	0.617027	0.11511	0.588235	0.990476	0.0293638	1	0.981765	0.0325901	1	0.978294	0.0659685	0.916667	0.423009
Trichothraupis melanops	0.996889	0.0224802	1	0.994266	0.0250509	1	0.990684	0.0240523	1	0.980903	0.0587882	0.916667	0.376489
Turdus albicollis	0.976206	0.0543643	0.941176	0.896842	0.0863004	0.823529	0.955623	0.0493267	0.947368	0.966554	0.0696738	0.916667	0.346675
Schiffornis virescens	0.47888	0.119397	0.470588	0.676397	0.1163	0.647059	0.607904	0.108058	0.578947	0.955944	0.0786256	0.916667	0.328549
Sittasomus griseicapillus	0.308881	0.109375	0.294118	0.710696	0.117976	0.647059	0.9595	0.045098	1	0.910482	0.0977686	0.833333	0.320089
Turdus rufiventris	0.969825	0.0561483	0.941176	0.977683	0.0405313	1	0.781565	0.0904836	0.736842	0.27153	0.1228	0.25	0.311572
Basileuterus culicivorus	0.996214	0.0258404	1	0.993117	0.0283225	1	0.988108	0.0264756	1	0.926332	0.0952223	0.833333	0.282796
Automolus leucophthalmus	0.983307	0.0415791	1	0.431291	0.119061	0.411765	0.294079	0.0997532	0.263158	0.332289	0.131964	0.333333	0.278398
Pyriglena leucoptera	0.0752107	0.0698468	0.0588235	0.964942	0.0671725	0.882353	0.940451	0.0639438	0.894737	0.991381	0.0371682	1	0.236315
Dysithamnus mentalis	0.98667	0.0477819	0.941176	0.986214	0.0344997	1	0.927388	0.0740363	0.842105	0.849004	0.119743	0.75	0.234657
Myiobius barbatus	0.00432033	0.0262911	0	0.00973863	0.0315643	0	0.0458857	0.0490078	0.0526316	0.308321	0.134019	0.333333	0.212438
Phaethornis eurynome	0.258885	0.107488	0.235294	0.946541	0.0829124	0.823529	0.945197	0.061923	0.894737	0.992351	0.0371583	1	0.208848
Dendrocincla turdina	0.00560374	0.029332	0	0.0129544	0.0341074	0	0.0897825	0.0655555	0.105263	0.418778	0.146484	0.416667	0.201117
Thalurania glaucopis	0.99145	0.0321698	1	0.568151	0.133821	0.470588	0.893898	0.0876219	0.789474	0.990338	0.0401947	1	0.187318
Synallaxis ruficapilla	0.953218	0.0743821	0.882353	0.795492	0.117479	0.705882	0.324315	0.109757	0.263158	0.263724	0.12781	0.25	0.178566
Myrmotherula gularis	0.00932822	0.0322727	0	0.0232474	0.0454775	0	0.360028	0.114159	0.368421	0.73011	0.144839	0.666667	0.1783
Sclerurus scansor	0.194826	0.0999892	0.176471	0.76357	0.14215	0.588235	0.831553	0.101499	0.736842	0.976693	0.0657068	0.916667	0.166628
Tachyphonus coronatus	0.982772	0.0464756	0.941176	0.911123	0.0998999	0.764706	0.695053	0.122804	0.578947	0.57918	0.149673	0.5	0.161678
Philydor atricapillus	0.00377946	0.028623	0	0.00810484	0.0300002	0	0.0222026	0.0365531	0	0.803402	0.135382	0.75	0.156813
Hemitriccus diops	0.0517236	0.0678003	0.0588235	0.125945	0.0993236	0.117647	0.125591	0.0816062	0.105263	0.265525	0.140155	0.25	0.134174
Thamnophilus caerulescens	0.921318	0.101854	0.764706	0.855726	0.119442	0.705882	0.345646	0.123123	0.263158	0.0969393	0.0967157	0.0833333	0.12826
Syndactyla rufosuperciliata	0.953691	0.0931552	0.764706	0.949044	0.0848204	0.764706	0.821437	0.122753	0.631579	0.324428	0.150137	0.25	0.121872
Hemitriccus orbitatus	0.0506042	0.0694785	0.0588235	0.259322	0.134144	0.235294	0.0456497	0.0547558	0	0.379863	0.160982	0.333333	0.120434
Conopophaga melanops	0.00379073	0.0309628	0	0.00835854	0.0347646	0	0.0208409	0.0422092	0	0.501424	0.187714	0.416667	0.110217
Picumnus cirratus	0.00500649	0.0375654	0	0.273287	0.165164	0.235294	0.0274391	0.0519954	0	0.00949931	0.0543107	0	0.110063
Malacoptila striata	0.00543285	0.0328872	0	0.573265	0.1718	0.470588	0.0347367	0.0518691	0	0.0108932	0.0500875	0	0.109774
Myrmeciza squamosa	0.014394	0.0437534	0	0.426689	0.165714	0.294118	0.52088	0.142028	0.421053	0.684005	0.184695	0.5	0.10787
Habia rubica	0.356929	0.140356	0.294118	0.0271079	0.0546277	0	0.260203	0.118576	0.210526	0.836651	0.150651	0.666667	0.107146
Myrmotherula minor	0.00363265	0.0436613	0	0.0078053	0.0439136	0	0.0187892	0.0483177	0	0.291485	0.186344	0.25	0.099372
Mionectes rufiventris	0.987162	0.0688303	0.764706	0.987256	0.0441693	0.882353	0.963192	0.0922238	0.631579	0.981308	0.109157	0.666667	0.09077
Neopelma chrysolophum	0.00571249	0.0397871	0	0.130553	0.124802	0.117647	0.035195	0.0566638	0	0.309707	0.184653	0.25	0.0905547
Lathrotriccus euleri	0.965986	0.0802488	0.764706	0.297467	0.151289	0.176471	0.771343	0.134863	0.578947	0.128467	0.12307	0.0833333	0.0872558
Haplospiza unicolor	0.249745	0.136769	0.176471	0.214988	0.143236	0.117647	0.78655	0.133909	0.578947	0.966671	0.0912701	0.75	0.084768
Xiphocolaptes albicollis	0.0093062	0.0505081	0	0.0862965	0.12186	0.0588235	0.201511	0.139702	0.157895	0.226506	0.186809	0.166667	0.0834182
Lochmias nematura	0.43584	0.189894	0.294118	0.179453	0.155051	0.117647	0.238397	0.141452	0.157895	0.226525	0.172499	0.166667	0.0807683
Dendrocolaptes platyrostris	0.182244	0.125927	0.117647	0.959271	0.0813765	0.705882	0.851481	0.138693	0.526316	0.937189	0.150739	0.583333	0.0753478
Chamaeza campanisona	0.0050305	0.0352545	0	0.0121263	0.051009	0	0.0291094	0.0521816	0	0.853812	0.151138	0.666667	0.0714468
Cnemotriccus fuscatus	0.00715965	0.0579964	0	0.0752409	0.121376	0.0588235	0.0829829	0.109668	0.0526316	0.233131	0.197428	0.166667	0.0706686
Leptopogon amaurocephalus	0.959254	0.137731	0.529412	0.975336	0.0751902	0.647059	0.938344	0.123956	0.526316	0.961871	0.161393	0.5	0.0653063
Platycichla flavipes	0.0159523	0.0576118	0	0.339603	0.1922	0.176471	0.370465	0.168798	0.210526	0.951838	0.101193	0.75	0.0622823
Picumnus temminckii	0.951016	0.0905388	0.705882	0.0358884	0.0814153	0	0.394186	0.159261	0.263158	0.0290618	0.0858211	0.0833333	0.061104
Formicarius colma	0.0071785	0.0510744	0	0.0176748	0.0759886	0	0.0776888	0.100705	0.0526316	0.564904	0.231721	0.333333	0.0605234
Saltator similis	0.963807	0.0985896	0.647059	0.888993	0.147762	0.470588	0.608831	0.20447	0.263158	0.361889	0.226767	0.166667	0.0564082
Xenops minutus	0.0234288	0.077661	0	0.844878	0.171051	0.411765	0.65769	0.192881	0.315789	0.945161	0.133325	0.583333	0.0525814
Ramphodon naevius	0.00569203	0.0588194	0	0.0128358	0.07496	0	0.0310668	0.0690678	0	0.58355	0.237817	0.333333	0.0504661
Corythopis delalandi	0.566652	0.229826	0.294118	0.0129095	0.0728537	0	0.0308337	0.0790944	0	0.0120759	0.0870773	0	0.0466764
Arremon semitorquatus	0.576517	0.233931	0.294118	0.0128205	0.0759586	0	0.0302493	0.078703	0	0.0124533	0.0921989	0	0.0459575
Batara cinerea	0.0191082	0.117918	0	0.465585	0.254514	0.176471	0.416356	0.218845	0.210526	0.0406685	0.165303	0	0.0421802
Anabacerthia amaurotis	0.0134479	0.0832864	0	0.0355719	0.114494	0	0.206967	0.165696	0.105263	0.881185	0.169308	0.5	0.0410265
Attila rufus	0.328935	0.241703	0.117647	0.467936	0.272551	0.117647	0.806179	0.171982	0.421053	0.762705	0.267394	0.25	0.039853
Myiobius atricaudus	0.0236175	0.121218	0	0.540806	0.264227	0.176471	0.569084	0.221034	0.263158	0.26091	0.270759	0.0833333	0.0384732
Leptotila verreauxi	0.976206	0.100884	0.529412	0.949081	0.127941	0.411765	0.925972	0.117168	0.473684	0.403164	0.283002	0.0833333	0.0383319
Leptotila rufaxilla	0.946372	0.120803	0.529412	0.660023	0.232106	0.235294	0.452198	0.219833	0.157895	0.0501242	0.160042	0	0.037794
Phaethornis squalidus	0.0149722	0.0945006	0	0.0353757	0.134551	0	0.219695	0.191048	0.105263	0.755053	0.240481	0.333333	0.0372215
Pyrrhocoma ruficeps	0.407933	0.262564	0.176471	0.0155132	0.121615	0	0.0347825	0.120453	0	0.0156199	0.156068	0	0.0348487
Cyclarhis gujanensis	0.850066	0.210529	0.352941	0.398701	0.260394	0.117647	0.43077	0.235709	0.157895	0.0525158	0.186283	0	0.0345929
Colaptes melanochloros	0.147272	0.253397	0.0588235	0.0389753	0.191221	0	0.21662	0.231152	0.105263	0.0368109	0.208346	0	0.0338223
Geotrygon montana	0.848282	0.218026	0.294118	0.0886507	0.207093	0	0.511863	0.238897	0.157895	0.879805	0.213356	0.333333	0.0289199
Micrastur ruficollis	0.222282	0.271493	0.0588235	0.103399	0.247742	0	0.580471	0.244581	0.210526	0.807091	0.262939	0.25	0.027037
Phaethornis pretrei	0.834849	0.193693	0.352941	0.0239011	0.128897	0	0.0543777	0.134598	0	0.0239807	0.159086	0	0.0249919
Leucochloris albicollis	0.032423	0.202892	0	0.0820452	0.238953	0	0.58257	0.229142	0.263158	0.0736948	0.251022	0	0.0226363
Veniliornis spilogaster	0.949337	0.205752	0.235294	0.916433	0.221078	0.176471	0.932679	0.147016	0.315789	0.934119	0.256514	0.166667	0.0209067
Tolmomyias sulphurescens	0.95618	0.191928	0.235294	0.928993	0.209962	0.176471	0.949913	0.116864	0.368421	0.939336	0.257231	0.166667	0.0202482
Grallaria varia	0.0359413	0.22448	0	0.0967962	0.257061	0	0.539058	0.244151	0.210526	0.0911264	0.281519	0	0.019724
Amazilia lactea	0.737708	0.251495	0.235294	0.0309745	0.180603	0	0.0644379	0.183736	0	0.0295785	0.214833	0	0.0192139
Ilicura militaris	0.0145958	0.1789	0	0.0320883	0.191601	0	0.0690144	0.195229	0	0.724435	0.262134	0.25	0.019068
Clytolaema rubricauda	0.0255534	0.207055	0	0.0658606	0.234813	0	0.221476	0.250343	0.0526316	0.794727	0.256021	0.25	0.0178781
Hylophilus poicilotis	0.0603543	0.282926	0	0.413935	0.320768	0.0588235	0.56391	0.272162	0.157895	0.153539	0.332958	0	0.0160204
Pipraeidea melanonota	0.0543223	0.281649	0	0.40214	0.323762	0.0588235	0.445632	0.290527	0.105263	0.126379	0.323736	0	0.0148864
Trogon rufus	0.0611964	0.278978	0	0.156353	0.308227	0	0.573965	0.268724	0.157895	0.576565	0.340123	0.0833333	0.0145805
Turdus amaurochalinus	0.940167	0.193313	0.235294	0.887351	0.223913	0.176471	0.752386	0.297833	0.0526316	0.913636	0.251106	0.166667	0.0140691
Piaya cayana	0.769475	0.280837	0.176471	0.335041	0.311705	0.0588235	0.18283	0.282497	0	0.0898016	0.301436	0	0.0140296
Drymophila ochropyga	0.0303606	0.258041	0	0.273952	0.307909	0.0588235	0.130312	0.267375	0	0.448145	0.336699	0.166667	0.0137058
Euphonia pectoralis	0.0553363	0.260936	0	0.13887	0.299401	0	0.487326	0.274237	0.105263	0.799812	0.28637	0.166667	0.0135816
Phylloscartes ventralis	0.643336	0.312947	0.117647	0.100242	0.284895	0	0.297133	0.294591	0.0526316	0.1037	0.314295	0	0.0128895
Synallaxis spixi	0.640708	0.319097	0.117647	0.354349	0.322388	0.0588235	0.186373	0.295019	0	0.100009	0.324805	0	0.0126576
Amazilia versicolor	0.0672904	0.293121	0	0.160041	0.31681	0	0.496991	0.290866	0.105263	0.602271	0.341495	0.0833333	0.0121339
Camptostoma obsoletum	0.661393	0.309079	0.117647	0.0893997	0.287043	0	0.175385	0.285447	0	0.513372	0.336236	0.0833333	0.0115284
Melanotrochilus fuscus	0.813448	0.30255	0.117647	0.643702	0.327741	0.0588235	0.694078	0.289591	0.105263	0.344289	0.372793	0	0.0110026
Turdus leucomelas	0.602213	0.354448	0.0588235	0.628536	0.335321	0.0588235	0.661594	0.299006	0.105263	0.306835	0.37054	0	0.0106919
Total (Species Richness)	37.7908		25	36.635		24.5294	40.2128		26.3158	43.4503		28.75	0.1166
